# Supplementary material for: Effects of Vitamin A on Yanbian Yellow Cattle and Their Preadipocytes by Activating AKT/mTOR Signaling Pathway and Intestinal Microflora
Source: Animals (Basel). 2022 Jun 7;12(12):1477. doi: 10.3390/ani12121477 (PMC9219514; doi:10.3390/ani12121477)
Supplement: Supplementary file 1 [file animals-12-01477-s001.zip]

Archive with 1 entries (1 files):
- animals-1728887-supplementary.pdf
